# Supplementary material for: Krüppel-homologue 1 Mediates Hormonally Regulated Dominance Rank in a Social Bee
Source: Biology (Basel). 2021 Nov 15;10(11):1188. doi: 10.3390/biology10111188 (PMC8614866; doi:10.3390/biology10111188)
Supplement: Supplementary file 1 [file biology-10-01188-s001.zip]

Archive with 1 entries (1 files):
- biology-1401796-supplementary.pdf
